# Supplementary material for: A Self-Catalytic Bio-Platform for Upcycling of PET Plastic into Oligoesters for Polyurethane Synthesis
Source: Materials (Basel). 2026 Jul 10;19(14):2977. doi: 10.3390/ma19142977 (PMC13412190; doi:10.3390/ma19142977)
Supplement: Supplementary file 1 [file materials-19-02977-s001.zip]

Archive with 1 entries (1 files):
- materials-4409207-supplementary.pdf
